# Supplementary material for: Carbon mapping in pine-oak stands under timber management in southern Mexico
Source: PeerJ. 2023 Dec 15;11:e16431. doi: 10.7717/peerj.16431 (PMC10726741; doi:10.7717/peerj.16431)
Supplement: Supplemental Information 1 — Average data of Carbon and biomass per vegetation type, site, and treatment. [file peerj-11-16431-s001.xlsx]

## Sheet: Datos por sitio
sites	utm coordinates		silvicultural treatments	Pinus tree biomass (t ha-1)	Quercus tree biomass (t ha-1)	Total biomass (t ha-1)	Pinus tree carbon (t ha-1)	Quercus tree carbon (t ha-1)	Total carbon (t ha-1)	Average normal diameter (cm)	Average total height (m)	Average cup diameter (m)	Cup area (m2)	Number of trees per hectare	Specific gravity (kg m3)	Total volume tree with bark (m3 ha-1)	Basal area (m2 ha-1)
	x	y
1	701902	1793519	free thinning	59.6969	33.0688	92.7657	29.3888	13.0622	42.451	14.164	14.2	4.53966	17.5575	1250	475.485	202.614	24.4769
2	701765	1793518	free thinning	92.425	88.4397	180.865	45.5008	34.9337	80.4345	15.0365	14.4942	7	41.4195	1300	587.738	338.759	34.9933
3	701629	1793529	free thinning	45.4323	91.2723	136.705	22.3663	36.0525	58.4189	17.2053	15.3553	6.07083	32.3989	950	562.995	243.458	28.12
4	703112	1793549	1st thinning	106.256	49.1376	155.394	49.3346	21.0407	70.3754	13.737	13.2671	7.24	44.572	1825	529.879	309.088	35.2814
5	703190	1793598	1st thinning	104.458	20.428	124.886	48.4998	8.74726	57.247	17.8857	14.1486	7.09615	43.395	875	554.956	269.408	32.1454
6	703261	1793667	1st thinning	83.1385	15.0184	98.1568	38.6012	6.43086	45.0321	17.6724	12.7034	7.35417	49.3884	725	548.753	211.271	26.1877
7	702200	1793725	regeneration cut	144.324	14.1174	158.442	64.7006	5.63568	70.3363	14.3606	9.72727	4.88125	30.0223	825	561.436	348.679	32.6985
8	702144	1793713	regeneration cut	54.9664	26.0517	81.0181	24.6414	10.3998	35.0413	12.8438	10.8969	4.33	16.405	800	595.879	150.819	16.5631
9	702122	1793771	regeneration cut	139.052	34.0919	173.144	62.3371	13.6095	75.9466	15.0912	12.7765	6.53333	53.8195	850	533.992	343.736	31.2907
10	702296	1793521	unmanaged area	156.001	54.6369	210.637	73.055	23.8545	96.9095	32.1471	14.8765	11.2	106.953	425	535.949	449.917	52.2806
11	702375	1793398	unmanaged area	45.4115	98.0824	143.494	21.2662	42.8228	64.089	21.2115	14.0115	11.6	105.966	650	607.702	248.959	29.4648
12	702127	1793536	unmanaged area	94.3302	20.3854	114.716	44.1748	8.90028	53.0751	23.875	15.5063	7.09583	48.4394	400	470.52	245.492	25.8298
